# Supplementary material for: Efficacy of Procyanidins against In Vivo Cellular Oxidative Damage: A Systematic Review and Meta-Analysis
Source: PLoS One. 2015 Oct 1;10(10):e0139455. doi: 10.1371/journal.pone.0139455 (PMC4591260; doi:10.1371/journal.pone.0139455)
Supplement: S1 File — All data in the present study were extracted from 29 papers (references 14–42) and we display the data in the table as a supporting information to show the data availability. (XLS) [file pone.0139455.s001.xls]

## Sheet: Sheet1
ID	Author year	Journal	Treatment mode	Period of treatment	Source of samples	Group	MDA			SOD			GSH-Px			TAOC			GSH			CAT
							Mean	SD	n	Mean	SD	n	Mean	SD	n	Mean	SD	n	Mean	SD	n	Mean	SD	n
1	Juan Xiao2014	Plosone	gavage	20d	serum	treatment group	23.03	5.6	10	195.42	11.3	10	599.62	29.08	10	5.41	0.23	10
						control group	33.87	9.12	10	170.85	20.13	10	529.51	33.92	10	4.65	0.35	10
2	Hua Zhang2014	Int J Clin Exp Med	gavage	56d	tissue	treatment group	18.74	1.64	10	87.24	1.19	10
						control group	35.78	1.68	10	60.92	1.24	10
3	Tingting Ren2014	Oxid Med Cell Longev	gavage	56d	serum	treatment group	0.546	0.348	8	23.34	3.58	8							22.328	1.092	8
						control group	1.435	0.412	8	13.25	4.36	8							13.223	1.993	8
4	Soo-Kyong Choi2012	Nutr Res Pract	feed	28d	tissue	treatment group				0.147	0.015	8	40	7.6	8				23.5	2.2	8
						control group				0.137	0.011	8	31.9	4.5	8				19.8	2.6	8
5	Esrafil Mansouri2015	Iranian Journal of Pharmaceutical Research	gavage	28d	serum	treatment group	8.01	0.55	10	2059.23	90.34	10	157.07	18.39	10							487.16	48.16	10
						control group	14.41	0.6	10	1612.49	68.28	10	93.24	17.15	10							308.83	45.51	10
6	Yu Deng2012	Biol Trace Elem Res	gavage	2d	tissue	treatment group	345.92	110.17	8	89.67	11.82	8	829.56	224.48	8				31.76	4.83	8
						control group	763.52	96.47	8	57.5	11.09	8	506.61	132.84	8				43.48	3.14	8
7	Noorah2014	Advances in Bioscience and Biotechnology	gavage	10d	tissue	treatment group				10.33	1.137	10										5.47	0.208	10
						control group				4.74	0.423	10										3.78	0.22	10
8	zhangxuan 2012	Med Sci	gavage	14d	tissue	treatment group	22	3.65	16	9.08	1.09	16	5.28	0.51	16							6.56	0.17	16
						control group	89.75	12.3	16	3.27	0.31	16	2.12	0.07	16							3.7	0.18	16
9	E Bakar2014	Informa Healthcare	gavage	14d	tissue	treatment group	1.289	0.12	7	184.77	12.98	7	17.684	3.381	7							3440	195.72	7
						control group	14.41	0.6	7	170.25	8.94	7	11.728	2.373	7							3109.28	582.15	7
10	Hanaa A 2013	Cytotechnology	gavage	60d	tissue	treatment group	53.9	0.62	6	140	1.15	6							0.29	0.009	6	7.4	0.28	6
						control group	72.7	0.63	6	103.1	1.32	6							0.2	0.006	6	3.4	0.25	6
11	HUANG Qi-liang 2011	Medicinal Plant	gavage	30d	serum	treatment group	18.814	7.325	10	116.421	11.501	10
						control group	26.755	5.594	10	100.788	8.436	10
12	Xiao GENG 2012	Proeeedingsofthexi	gavage	14d	tissue	treatment group	15.04	0.55	8	69.95	6.91	8
						control group	15.2	0.24	8	63.66	7.07	8
13	Adem Guler 2011	Med Sci Monit	gavage	21d	tissue	treatment group	7.8	1.47	8	95.95	6.32	8	21.87	2.49	8							5.41	0.39	8
						control group	9.04	1.63	8	58.14	4.17	8	16.11	1.11	8							4.61	0.39	8
14	Ying GAO 2014	Mdeicinal Plant	gavage	49d	tissue	treatment group	4	0.7	10	52.9	13.8	10	1.14	0.12	10
						control group	6.1	2.1	10	32.6	0.9	10	0.86	0.07	10
15	Vijayakumar2012	Journal of Ayurveda and Integrative Medicine	gavage	28d	tissue	treatment group				116.72	1.75	6	17.82	0.52	6				176.93	4.24	6	32.28	0.87	6
						control group				65.23	1.78	6	13.07	0.38	6				151.74	3.03	6	19.45	0.53	6
16	Su-Jin2009	Nutrition Research and Practice	feed	28d	tissue	treatment group				0.21	0.04	10	15.5	1.2	10							311.6	39.3	10
						control group				0.17	0.01	10	14.9	3.5	10							283.5	20.4	10
17	Mi-Ok Shin2010	Nutrition Research and Practice	feed	28d	tissue	treatment group	0.2	0.02	6
						control group	0.29	0.05	6
18	Osama M. Ashour2011	Med Sci Monit	gavage	10d	tissue	treatment group	79.2	3.3	12	30.1	1.14	12							4.88	0.17	12	3.86	0.28	12
						control group	130.3	6.1	12	17.7	1.2	12							1.8	0.13	12	3.4	0.16	12
19	Xielimei2011	Journal of Environment and Health	gavage	32d	tissue	treatment group	2.84	0.71	10	292.88	43.59	10
						control group	3.88	0.87	10	243.48	48.85	10
20	Xiayuan2010	Modern Chinese Doctor	gavage	14d	serum	treatment group	5.48	0.52	8	172.52	2.99	8
						control group	3.62	1.18	8	163.36	4.4	8
21	Jiangyanfei2013	Food Science	gavage	168d	serum	treatment group	9.46	1.11	12	101.03	12.53	12	441.95	50.75	12
						control group	9.1	1.14	12	79.97	6.82	12	360.98	34.39	12
22	Bailijun2013	Journal of New Chinese Medicine	gavage	14d	serum	treatment group	3.52	0.49	5	158.55	10.03	5
						control group	9.36	0.4	5	140.15	4.14	5
23	Wangcheng2014	Journal of Environmental Hygiene	gavage	35d	tissue	treatment group	33.99	19.81	10	28.56	20.36	10				11.54	1.86	10	272.06	35.85	10
						control group	171.17	21.5	10	25.8	4.65	10				2.52	0.85	10	48.65	14.69	10
24	Gaolu2014	Food Science	gavage	40d	serum	treatment group	16.68	3.65	10	739.81	119.08	10	1914.4	76.1	10	39.9	1.21	10
						control group	33.99	4.42	10	170.63	22.92	10	1173.33	110.29	10	16.28	3.98	10
25	Miaozhiru2013	Journal of Pharmaceutical Practice	gavage	30d	serum	treatment group	9.68	0.54	10	254.45	22.84	10	1194.25	167.66	10				21.4	4.16	10
						control group	11.01	1.09	10	226.82	21.05	10	920.25	119.52	10				15.12	3.98	10
26	Lijianling2011	Chinese Journal of Biochemical Pharmaceutics	gavage	7d	tissue	treatment group	14.9	2.7	10	311.8	71	10
						control group	21.5	7.4	10	241	62.7	10
27	Wangweifen2012	Trace Elements and Health Programs	gavage	28d	tissue	treatment group	1.79	0.09	10	465.43	8.12	10
						control group	2.67	0.1	10	387.22	7.47	10
28	Dingyusong2013	Journal of Toxicology	gavage	35d	tissue	treatment group	5.13	0.62	10	93.3	38.8	10				0.65	0.28	10	30.13	3.11	10
						control group	3.43	0.39	10	98.1	23.5	10				0.68	0.18	10	24.54	4.15	10
29	Zhaopeng2012	Journal of Toxicology	gavage	60d	serum	treatment group	3.75	0.74	12	115.9	10.5	12	432	68.2	12
						control group	3.89	0.87	12	108.8	7.1	12	356.5	84.4	12
